# Supplementary material for: Wind-driven device for cooling permafrost
Source: Nat Commun. 2023 Nov 20;14:7558. doi: 10.1038/s41467-023-43375-z (PMC10662160; doi:10.1038/s41467-023-43375-z)
Supplement: Supplementary file 3 — Source Data [file 41467_2023_43375_MOESM3_ESM.xlsx]

## Sheet: Figure 1a
Figure 1a	10/15/20
Depth(m)	Temperature of outer tube (oC)	Temperature of inner tube (oC)
2	-3.33907	-3.33983
1	-3.33669	-3.33888
0	-2.47393	-3.33667
-1	-1.94775	-3.33287
-2	-2.21459	-3.32729
-3	-2.40278	-3.31979
-4	-2.55727	-3.31009
-5	-2.72485	-3.29783
-6	-2.91108	-3.28622
-7	-3.11638	-3.27693

## Sheet: Figure 1b
Figure 1b	01/15/21
Depth(m)	Temperature of outer tube (oC)	Temperature of inner tube (oC)
2	-11.0272	-11.028
1	-11.0101	-11.0279
0	-10.4375	-11.0277
-1	-10.1313	-11.0273
-2	-10.2299	-11.0267
-3	-10.3554	-11.0259
-4	-10.4831	-11.0247
-5	-10.6132	-11.0233
-6	-10.7466	-11.0218
-7	-10.8837	-11.0204

## Sheet: Figure 1c
Figure 1c	04/15/21
Depth(m)	Temperature of outer tube (oC)	Temperature of inner tube (oC)
2	-5.32348	-5.32393
1	-5.32061	-5.32353
0	-4.7619	-5.3226
-1	-4.51527	-5.32097
-2	-4.58578	-5.31853
-3	-4.67791	-5.31518
-4	-4.79027	-5.31091
-5	-4.91122	-5.3057
-6	-5.03835	-5.30061
-7	-5.1729	-5.29634

## Sheet: Figure 1d
Figure 1d	07/15/21
Depth(m)	Temperature of outer tube (oC)	Temperature of inner tube (oC)
2	2.0925	1.88731
1	1.9925	1.68804
0	0.297367	-0.5038
-1	-1.72471	-1.92678
-2	-2.19783	-2.20794
-3	-2.28822	-2.28203
-4	-2.28888	-2.31767
-5	-2.31116	-2.37102
-6	-2.3397	-2.43277
-7	-2.35433	-2.49402

## Sheet: Figure 1e
Figure 1e	10/15/21
Depth(m)	Temperature of outer tube (oC)	Temperature of inner tube (oC)
2	-3.33926	-3.33987
1	-3.33724	-3.33913
0	-2.60347	-3.33743
-1	-2.18997	-3.33452
-2	-2.45961	-3.33025
-3	-2.62183	-3.32449
-4	-2.74263	-3.31697
-5	-2.86962	-3.30723
-6	-3.01063	-3.29793
-7	-3.16698	-3.2905

## Sheet: Figure 1f
Figure 1f	01/15/22
Depth(m)	Temperature of outer tube (oC)	Temperature of inner tube (oC)
2	-11.0272	-11.028
1	-11.0106	-11.0279
0	-10.454	-11.0277
-1	-10.1568	-11.0273
-2	-10.2536	-11.0267
-3	-10.3765	-11.0259
-4	-10.5008	-11.0248
-5	-10.6266	-11.0234
-6	-10.7553	-11.022
-7	-10.8878	-11.0206

## Sheet: Figure 1g
Figure 1g	04/15/22
Depth(m)	Temperature of outer tube (oC)	Temperature of inner tube (oC)
2	-5.3235	-5.32393
1	-5.32076	-5.32355
0	-4.78644	-5.32267
-1	-4.55943	-5.32113
-2	-4.62846	-5.31883
-3	-4.7156	-5.31567
-4	-4.82137	-5.31164
-5	-4.93494	-5.30671
-6	-5.05389	-5.3019
-7	-5.18024	-5.29785

## Sheet: Figure 1h
Figure 1h	07/15/22
Depth(m)	Temperature of outer tube (oC)	Temperature of inner tube (oC)
2	1.80575	1.91111
1	1.75575	1.7618
0	-0.463142	-0.89823
-1	-1.7521	-1.96747
-2	-2.26231	-2.26761
-3	-2.38109	-2.35382
-4	-2.38866	-2.38884
-5	-2.4059	-2.43479
-6	-2.42396	-2.48584
-7	-2.42202	-2.53317

## Sheet: Figure 1i
Figure 1i
date	Running time(h)
2020-09-01	0
2020-09-02	0
2020-09-03	0
2020-09-04	0
2020-09-05	0
2020-09-06	0
2020-09-07	0
2020-09-08	0
2020-09-09	0
2020-09-10	0
2020-09-11	0
2020-09-12	0
2020-09-13	0
2020-09-14	0
2020-09-15	0
2020-09-16	0
2020-09-17	0
2020-09-18	0
2020-09-19	0
2020-09-20	0
2020-09-21	0
2020-09-22	0
2020-09-23	0
2020-09-24	0
2020-09-25	0
2020-09-26	0
2020-09-27	0
2020-09-28	0
2020-09-29	0
2020-09-30	0
2020-10-01	0
2020-10-02	0
2020-10-03	0
2020-10-04	0
2020-10-05	0
2020-10-06	0
2020-10-07	2.5
2020-10-08	0
2020-10-09	0
2020-10-10	0
2020-10-11	4.5
2020-10-12	0
2020-10-13	2.5
2020-10-14	0
2020-10-15	1.5
2020-10-16	6.5
2020-10-17	2.5
2020-10-18	5.5
2020-10-19	0
2020-10-20	0
2020-10-21	0
2020-10-22	10
2020-10-23	0.5
2020-10-24	1.5
2020-10-25	0
2020-10-26	0
2020-10-27	10
2020-10-28	10.5
2020-10-29	4
2020-10-30	7
2020-10-31	15
2020-11-01	10
2020-11-02	8.5
2020-11-03	8
2020-11-04	7
2020-11-05	4.5
2020-11-06	11
2020-11-07	1
2020-11-08	3.5
2020-11-09	12
2020-11-10	16.5
2020-11-11	15.5
2020-11-12	14.5
2020-11-13	4.5
2020-11-14	19.5
2020-11-15	24
2020-11-16	20.5
2020-11-17	21.5
2020-11-18	18
2020-11-19	24
2020-11-20	15.5
2020-11-21	18
2020-11-22	18.5
2020-11-23	20.5
2020-11-24	17
2020-11-25	9
2020-11-26	17
2020-11-27	17.5
2020-11-28	11
2020-11-29	5.5
2020-11-30	11
2020-12-01	16
2020-12-02	19.5
2020-12-03	24
2020-12-04	20.5
2020-12-05	12
2020-12-06	8
2020-12-07	16.5
2020-12-08	10.5
2020-12-09	4.5
2020-12-10	8
2020-12-11	24
2020-12-12	20
2020-12-13	15.5
2020-12-14	18.5
2020-12-15	22.5
2020-12-16	24
2020-12-17	17
2020-12-18	10.5
2020-12-19	8.5
2020-12-20	5
2020-12-21	4
2020-12-22	14
2020-12-23	10
2020-12-24	20.5
2020-12-25	9
2020-12-26	4
2020-12-27	6
2020-12-28	14.5
2020-12-29	21.5
2020-12-30	20.5
2020-12-31	18.5
2021-01-01	6.5
2021-01-02	17.5
2021-01-03	16
2021-01-04	18
2021-01-05	21
2021-01-06	12
2021-01-07	24
2021-01-08	22.5
2021-01-09	24
2021-01-10	22.5
2021-01-11	15.5
2021-01-12	12.5
2021-01-13	11.5
2021-01-14	12.5
2021-01-15	22.5
2021-01-16	20.5
2021-01-17	18.5
2021-01-18	17.5
2021-01-19	15.5
2021-01-20	24
2021-01-21	19.5
2021-01-22	10.5
2021-01-23	14
2021-01-24	15.5
2021-01-25	20.5
2021-01-26	4.5
2021-01-27	11.5
2021-01-28	18.5
2021-01-29	24
2021-01-30	23
2021-01-31	20.5
2021-02-01	10
2021-02-02	14
2021-02-03	15.5
2021-02-04	16.5
2021-02-05	17.5
2021-02-06	24
2021-02-07	24
2021-02-08	16.5
2021-02-09	24
2021-02-10	9.5
2021-02-11	11.5
2021-02-12	12.5
2021-02-13	20.5
2021-02-14	14
2021-02-15	16.5
2021-02-16	15
2021-02-17	13.5
2021-02-18	16.5
2021-02-19	18
2021-02-20	15
2021-02-21	5.5
2021-02-22	20.5
2021-02-23	8
2021-02-24	12.5
2021-02-25	10
2021-02-26	20.5
2021-02-27	22.5
2021-02-28	9.5
2021-03-01	16
2021-03-02	22.5
2021-03-03	15.5
2021-03-04	11.5
2021-03-05	14.5
2021-03-06	12
2021-03-07	18.5
2021-03-08	18
2021-03-09	15
2021-03-10	6.5
2021-03-11	18.5
2021-03-12	10
2021-03-13	13.5
2021-03-14	24
2021-03-15	15
2021-03-16	12.5
2021-03-17	11.5
2021-03-18	13.5
2021-03-19	11.5
2021-03-20	12.5
2021-03-21	11.5
2021-03-22	8.5
2021-03-23	13.5
2021-03-24	11
2021-03-25	21.5
2021-03-26	18.5
2021-03-27	13.5
2021-03-28	15
2021-03-29	1
2021-03-30	19.5
2021-03-31	14.5
2021-04-01	4
2021-04-02	7
2021-04-03	5
2021-04-04	7.5
2021-04-05	9
2021-04-06	10.5
2021-04-07	7.5
2021-04-08	6.5
2021-04-09	18
2021-04-10	14
2021-04-11	4
2021-04-12	4
2021-04-13	5
2021-04-14	3
2021-04-15	0
2021-04-16	0
2021-04-17	0
2021-04-18	0
2021-04-19	1.5
2021-04-20	0
2021-04-21	1.5
2021-04-22	1
2021-04-23	6
2021-04-24	7.5
2021-04-25	5.5
2021-04-26	5.5
2021-04-27	3
2021-04-28	10
2021-04-29	11
2021-04-30	2.5
2021-05-01	0
2021-05-02	0
2021-05-03	0
2021-05-04	0.5
2021-05-05	0
2021-05-06	0
2021-05-07	4.5
2021-05-08	1
2021-05-09	0
2021-05-10	0
2021-05-11	0
2021-05-12	0
2021-05-13	0
2021-05-14	0
2021-05-15	0
2021-05-16	4.5
2021-05-17	3.5
2021-05-18	0
2021-05-19	0
2021-05-20	0
2021-05-21	0
2021-05-22	4.5
2021-05-23	0
2021-05-24	0
2021-05-25	0
2021-05-26	0
2021-05-27	0
2021-05-28	0
2021-05-29	0
2021-05-30	0
2021-05-31	0
2021-06-01	0
2021-06-02	0
2021-06-03	0
2021-06-04	0
2021-06-05	0
2021-06-06	0
2021-06-07	0
2021-06-08	0
2021-06-09	0
2021-06-10	0
2021-06-11	0
2021-06-12	0
2021-06-13	0
2021-06-14	0
2021-06-15	0
2021-06-16	0
2021-06-17	0
2021-06-18	0
2021-06-19	0
2021-06-20	0
2021-06-21	0
2021-06-22	0
2021-06-23	0
2021-06-24	0
2021-06-25	0
2021-06-26	0
2021-06-27	0
2021-06-28	0
2021-06-29	0
2021-06-30	0
2021-07-01	0
2021-07-02	0
2021-07-03	0
2021-07-04	0
2021-07-05	0
2021-07-06	0
2021-07-07	0
2021-07-08	0
2021-07-09	0
2021-07-10	0
2021-07-11	0
2021-07-12	0
2021-07-13	0
2021-07-14	0
2021-07-15	0
2021-07-16	0
2021-07-17	0
2021-07-18	0
2021-07-19	0
2021-07-20	0
2021-07-21	0
2021-07-22	0
2021-07-23	0
2021-07-24	0
2021-07-25	0
2021-07-26	0
2021-07-27	0
2021-07-28	0
2021-07-29	0
2021-07-30	0
2021-07-31	0
2021-08-01	0
2021-08-02	0
2021-08-03	0
2021-08-04	0
2021-08-05	0
2021-08-06	0
2021-08-07	0
2021-08-08	0
2021-08-09	0
2021-08-10	0
2021-08-11	0
2021-08-12	0
2021-08-13	0
2021-08-14	0
2021-08-15	0
2021-08-16	0
2021-08-17	0
2021-08-18	0
2021-08-19	0
2021-08-20	0
2021-08-21	0
2021-08-22	0
2021-08-23	0
2021-08-24	0
2021-08-25	0
2021-08-26	0
2021-08-27	0
2021-08-28	0
2021-08-29	0
2021-08-30	0
2021-08-31	0
2021-09-01	0
2021-09-02	1.5
2021-09-03	0
2021-09-04	0
2021-09-05	0
2021-09-06	2
2021-09-07	0
2021-09-08	0
2021-09-09	0
2021-09-10	0
2021-09-11	0
2021-09-12	0
2021-09-13	0
2021-09-14	0
2021-09-15	0.5
2021-09-16	7
2021-09-17	0
2021-09-18	0
2021-09-19	0
2021-09-20	1.5
2021-09-21	0
2021-09-22	1.5
2021-09-23	15.5
2021-09-24	4
2021-09-25	3.5
2021-09-26	3.5
2021-09-27	0
2021-09-28	1.5
2021-09-29	4
2021-09-30	12
2021-10-01	5.5
2021-10-02	3.5
2021-10-03	10.5
2021-10-04	11
2021-10-05	10
2021-10-06	10.5
2021-10-07	9.5
2021-10-08	3.5
2021-10-09	0
2021-10-10	4
2021-10-11	3.5
2021-10-12	7
2021-10-13	9
2021-10-14	0
2021-10-15	16.5
2021-10-16	18.5
2021-10-17	3.5
2021-10-18	5
2021-10-19	0.5
2021-10-20	19.5
2021-10-21	18
2021-10-22	11
2021-10-23	15
2021-10-24	16.5
2021-10-25	8
2021-10-26	11
2021-10-27	11
2021-10-28	7
2021-10-29	15.5
2021-10-30	13.5
2021-10-31	9.5
2021-11-01	11.5
2021-11-02	10
2021-11-03	4.5
2021-11-04	8
2021-11-05	15
2021-11-06	7
2021-11-07	15
2021-11-08	4.5
2021-11-09	8.5
2021-11-10	16
2021-11-11	9
2021-11-12	22.5
2021-11-13	9
2021-11-14	16.5
2021-11-15	14
2021-11-16	13.5
2021-11-17	13.5
2021-11-18	15.5
2021-11-19	13.5
2021-11-20	11.5
2021-11-21	11.5
2021-11-22	5
2021-11-23	14.5
2021-11-24	16.5
2021-11-25	3.5
2021-11-26	18.5
2021-11-27	7.5
2021-11-28	8
2021-11-29	4.5
2021-11-30	0
2021-12-01	6.5
2021-12-02	14
2021-12-03	19.5
2021-12-04	22.5
2021-12-05	14.5
2021-12-06	20.5
2021-12-07	20.5
2021-12-08	21.5
2021-12-09	24
2021-12-10	20.5
2021-12-11	22
2021-12-12	18
2021-12-13	14.5
2021-12-14	9.5
2021-12-15	20
2021-12-16	11
2021-12-17	16.5
2021-12-18	13
2021-12-19	24
2021-12-20	12.5
2021-12-21	9.5
2021-12-22	10.5
2021-12-23	16.5
2021-12-24	14.5
2021-12-25	19
2021-12-26	18
2021-12-27	3
2021-12-28	7
2021-12-29	14
2021-12-30	11.5
2021-12-31	10
2022-01-01	7.5
2022-01-02	10
2022-01-03	22.5
2022-01-04	8.5
2022-01-05	9
2022-01-06	12.5
2022-01-07	20.5
2022-01-08	12
2022-01-09	11
2022-01-10	11.5
2022-01-11	17
2022-01-12	11
2022-01-13	9
2022-01-14	6
2022-01-15	15.5
2022-01-16	2
2022-01-17	14
2022-01-18	19
2022-01-19	22.5
2022-01-20	16.5
2022-01-21	20.5
2022-01-22	15
2022-01-23	15.5
2022-01-24	8
2022-01-25	17.5
2022-01-26	22
2022-01-27	22.5
2022-01-28	8
2022-01-29	16
2022-01-30	10.5
2022-01-31	0.5
2022-02-01	6.5
2022-02-02	22.5
2022-02-03	22
2022-02-04	22
2022-02-05	10.5
2022-02-06	2.5
2022-02-07	13.5
2022-02-08	6.5
2022-02-09	6
2022-02-10	7
2022-02-11	6.5
2022-02-12	7
2022-02-13	5
2022-02-14	9.5
2022-02-15	8
2022-02-16	7.5
2022-02-17	10.5
2022-02-18	11.5
2022-02-19	9
2022-02-20	0.5
2022-02-21	6.5
2022-02-22	0.5
2022-02-23	4.5
2022-02-24	3.5
2022-02-25	3.5
2022-02-26	12
2022-02-27	8.5
2022-02-28	3.5
2022-03-01	6.5
2022-03-02	4.5
2022-03-03	15.5
2022-03-04	7.5
2022-03-05	9.5
2022-03-06	4
2022-03-07	4.5
2022-03-08	3.5
2022-03-09	0.5
2022-03-10	10
2022-03-11	0.5
2022-03-12	2.5
2022-03-13	2
2022-03-14	0.5
2022-03-15	6
2022-03-16	5.5
2022-03-17	4.5
2022-03-18	0
2022-03-19	1.5
2022-03-20	3.5
2022-03-21	1.5
2022-03-22	0
2022-03-23	0
2022-03-24	1.5
2022-03-25	0
2022-03-26	0
2022-03-27	2
2022-03-28	1
2022-03-29	0
2022-03-30	1.5
2022-03-31	0
2022-04-01	0
2022-04-02	0
2022-04-03	0
2022-04-04	0
2022-04-05	0
2022-04-06	0
2022-04-07	0
2022-04-08	0
2022-04-09	0
2022-04-10	0
2022-04-11	0
2022-04-12	0
2022-04-13	0
2022-04-14	0
2022-04-15	0
2022-04-16	0
2022-04-17	1.5
2022-04-18	0
2022-04-19	0
2022-04-20	0
2022-04-21	0
2022-04-22	0
2022-04-23	0
2022-04-24	0
2022-04-25	0
2022-04-26	0
2022-04-27	0
2022-04-28	0
2022-04-29	0
2022-04-30	0
2022-05-01	0
2022-05-02	0
2022-05-03	0
2022-05-04	0
2022-05-05	0
2022-05-06	0
2022-05-07	0
2022-05-08	0
2022-05-09	0
2022-05-10	0
2022-05-11	0
2022-05-12	0
2022-05-13	0
2022-05-14	0
2022-05-15	0
2022-05-16	0
2022-05-17	0
2022-05-18	0
2022-05-19	0
2022-05-20	0
2022-05-21	0
2022-05-22	0
2022-05-23	0
2022-05-24	0
2022-05-25	0
2022-05-26	0
2022-05-27	0
2022-05-28	0
2022-05-29	0
2022-05-30	0
2022-05-31	0
2022-06-01	0
2022-06-02	0
2022-06-03	0
2022-06-04	0
2022-06-05	0
2022-06-06	0
2022-06-07	0
2022-06-08	0
2022-06-09	0
2022-06-10	0
2022-06-11	0
2022-06-12	0
2022-06-13	0
2022-06-14	0
2022-06-15	0
2022-06-16	0
2022-06-17	0
2022-06-18	0
2022-06-19	0
2022-06-20	0
2022-06-21	0
2022-06-22	0
2022-06-23	0
2022-06-24	0
2022-06-25	0
2022-06-26	0
2022-06-27	0
2022-06-28	0
2022-06-29	0
2022-06-30	0
2022-07-01	0
2022-07-02	0
2022-07-03	0
2022-07-04	0
2022-07-05	0
2022-07-06	0
2022-07-07	0
2022-07-08	0
2022-07-09	0
2022-07-10	0
2022-07-11	0
2022-07-12	0
2022-07-13	0
2022-07-14	0
2022-07-15	0
2022-07-16	0
2022-07-17	0
2022-07-18	0
2022-07-19	0
2022-07-20	0
2022-07-21	0
2022-07-22	0
2022-07-23	0
2022-07-24	0
2022-07-25	0
2022-07-26	0
2022-07-27	0
2022-07-28	0
2022-07-29	0
2022-07-30	0
2022-07-31	0
2022-08-01	0
2022-08-02	0
2022-08-03	0
2022-08-04	0
2022-08-05	0
2022-08-06	0
2022-08-07	0
2022-08-08	0
2022-08-09	0
2022-08-10	0
2022-08-11	0
2022-08-12	0
2022-08-13	0
2022-08-14	0
2022-08-15	0
2022-08-16	0
2022-08-17	0
2022-08-18	0
2022-08-19	0
2022-08-20	0
2022-08-21	0
2022-08-22	0
2022-08-23	0
2022-08-24	0
2022-08-25	0
2022-08-26	0
2022-08-27	0
2022-08-28	0
2022-08-29	0
2022-08-30	0
2022-08-31	0

## Sheet: Figure 1j
Figure 1j
date	Power(W)
2020-09-01	NaN
2020-09-02	NaN
2020-09-03	NaN
2020-09-04	NaN
2020-09-05	NaN
2020-09-06	NaN
2020-09-07	NaN
2020-09-08	NaN
2020-09-09	NaN
2020-09-10	NaN
2020-09-11	NaN
2020-09-12	NaN
2020-09-13	NaN
2020-09-14	NaN
2020-09-15	NaN
2020-09-16	NaN
2020-09-17	NaN
2020-09-18	NaN
2020-09-19	NaN
2020-09-20	NaN
2020-09-21	NaN
2020-09-22	NaN
2020-09-23	NaN
2020-09-24	NaN
2020-09-25	NaN
2020-09-26	NaN
2020-09-27	NaN
2020-09-28	NaN
2020-09-29	NaN
2020-09-30	NaN
2020-10-01	NaN
2020-10-02	NaN
2020-10-03	NaN
2020-10-04	NaN
2020-10-05	NaN
2020-10-06	NaN
2020-10-07	1.87576
2020-10-08	NaN
2020-10-09	NaN
2020-10-10	NaN
2020-10-11	13.0097
2020-10-12	NaN
2020-10-13	3.84271
2020-10-14	NaN
2020-10-15	5.41496
2020-10-16	24.1465
2020-10-17	8.46063
2020-10-18	13.3224
2020-10-19	NaN
2020-10-20	NaN
2020-10-21	NaN
2020-10-22	11.5978
2020-10-23	1.66719
2020-10-24	4.44238
2020-10-25	NaN
2020-10-26	NaN
2020-10-27	36.2974
2020-10-28	27.0597
2020-10-29	5.9959
2020-10-30	18.1049
2020-10-31	33.3726
2020-11-01	49.6715
2020-11-02	36.399
2020-11-03	71.3086
2020-11-04	34.5831
2020-11-05	12.1921
2020-11-06	69.1799
2020-11-07	0.793133
2020-11-08	14.3399
2020-11-09	48.9359
2020-11-10	54.7514
2020-11-11	39.2457
2020-11-12	47.6937
2020-11-13	12.2278
2020-11-14	38.5321
2020-11-15	275.953
2020-11-16	129.48
2020-11-17	112.67
2020-11-18	137.64
2020-11-19	50.5957
2020-11-20	247.502
2020-11-21	82.6306
2020-11-22	93.358
2020-11-23	70.0764
2020-11-24	153.515
2020-11-25	50.1428
2020-11-26	106.886
2020-11-27	158.307
2020-11-28	35.2864
2020-11-29	1.37526
2020-11-30	20.4127
2020-12-01	83.8969
2020-12-02	108.66
2020-12-03	194.862
2020-12-04	107.02
2020-12-05	109.442
2020-12-06	64.3495
2020-12-07	145.509
2020-12-08	68.028
2020-12-09	11.517
2020-12-10	123.22
2020-12-11	369.275
2020-12-12	225.95
2020-12-13	94.5227
2020-12-14	63.0872
2020-12-15	160.955
2020-12-16	188.884
2020-12-17	68.2906
2020-12-18	120.479
2020-12-19	32.6077
2020-12-20	3.75626
2020-12-21	13.433
2020-12-22	68.2693
2020-12-23	98.6692
2020-12-24	225.633
2020-12-25	43.9681
2020-12-26	2.47406
2020-12-27	3.12296
2020-12-28	165.952
2020-12-29	63.8009
2020-12-30	138.221
2020-12-31	78.7952
2021-01-01	27.6479
2021-01-02	148.685
2021-01-03	184.091
2021-01-04	62.2621
2021-01-05	103.338
2021-01-06	73.2546
2021-01-07	193.529
2021-01-08	134.575
2021-01-09	169.659
2021-01-10	157.295
2021-01-11	186.291
2021-01-12	38.9189
2021-01-13	68.6736
2021-01-14	95.5485
2021-01-15	183.256
2021-01-16	147.891
2021-01-17	75.3434
2021-01-18	76.9742
2021-01-19	49.7733
2021-01-20	172.144
2021-01-21	96.8857
2021-01-22	97.2492
2021-01-23	32.4085
2021-01-24	0.0917283
2021-01-25	138.183
2021-01-26	19.6813
2021-01-27	72.2915
2021-01-28	249.47
2021-01-29	105.946
2021-01-30	65.5423
2021-01-31	165.427
2021-02-01	32.5654
2021-02-02	136.702
2021-02-03	298.945
2021-02-04	140.274
2021-02-05	208.85
2021-02-06	296.788
2021-02-07	197.1
2021-02-08	217.075
2021-02-09	213.567
2021-02-10	37.5477
2021-02-11	108.55
2021-02-12	76.1758
2021-02-13	299.265
2021-02-14	140.384
2021-02-15	45.4724
2021-02-16	90.0533
2021-02-17	47.723
2021-02-18	22.4783
2021-02-19	48.9425
2021-02-20	143.04
2021-02-21	31.5914
2021-02-22	NaN
2021-02-23	39.9824
2021-02-24	NaN
2021-02-25	67.3531
2021-02-26	106.129
2021-02-27	57.899
2021-02-28	96.2348
2021-03-01	2.61213
2021-03-02	209.68
2021-03-03	63.0468
2021-03-04	NaN
2021-03-05	5.54286
2021-03-06	32.2023
2021-03-07	NaN
2021-03-08	100.991
2021-03-09	64.3907
2021-03-10	11.2301
2021-03-11	97.4301
2021-03-12	136.449
2021-03-13	NaN
2021-03-14	26.729
2021-03-15	28.0792
2021-03-16	53.9159
2021-03-17	8.92526
2021-03-18	12.3525
2021-03-19	33.3413
2021-03-20	NaN
2021-03-21	54.8696
2021-03-22	NaN
2021-03-23	14.5334
2021-03-24	69.2963
2021-03-25	139.906
2021-03-26	251.957
2021-03-27	59.3258
2021-03-28	NaN
2021-03-29	0.986208
2021-03-30	42.7182
2021-03-31	100.881
2021-04-01	NaN
2021-04-02	NaN
2021-04-03	24.1429
2021-04-04	NaN
2021-04-05	27.4181
2021-04-06	5.53148
2021-04-07	NaN
2021-04-08	NaN
2021-04-09	NaN
2021-04-10	55.3978
2021-04-11	35.3416
2021-04-12	10.0063
2021-04-13	20.5173
2021-04-14	NaN
2021-04-15	NaN
2021-04-16	NaN
2021-04-17	NaN
2021-04-18	NaN
2021-04-19	0.994757
2021-04-20	NaN
2021-04-21	NaN
2021-04-22	2.10381
2021-04-23	5.29952
2021-04-24	11.9904
2021-04-25	NaN
2021-04-26	NaN
2021-04-27	0.446274
2021-04-28	11.2656
2021-04-29	NaN
2021-04-30	2.8086
2021-05-01	NaN
2021-05-02	NaN
2021-05-03	NaN
2021-05-04	1.1806
2021-05-05	NaN
2021-05-06	NaN
2021-05-07	2.94006
2021-05-08	NaN
2021-05-09	NaN
2021-05-10	NaN
2021-05-11	NaN
2021-05-12	NaN
2021-05-13	NaN
2021-05-14	NaN
2021-05-15	NaN
2021-05-16	0.489645
2021-05-17	0.25137
2021-05-18	NaN
2021-05-19	NaN
2021-05-20	NaN
2021-05-21	NaN
2021-05-22	NaN
2021-05-23	NaN
2021-05-24	NaN
2021-05-25	NaN
2021-05-26	NaN
2021-05-27	NaN
2021-05-28	NaN
2021-05-29	NaN
2021-05-30	NaN
2021-05-31	NaN
2021-06-01	NaN
2021-06-02	NaN
2021-06-03	NaN
2021-06-04	NaN
2021-06-05	NaN
2021-06-06	NaN
2021-06-07	NaN
2021-06-08	NaN
2021-06-09	NaN
2021-06-10	NaN
2021-06-11	NaN
2021-06-12	NaN
2021-06-13	NaN
2021-06-14	NaN
2021-06-15	NaN
2021-06-16	NaN
2021-06-17	NaN
2021-06-18	NaN
2021-06-19	NaN
2021-06-20	NaN
2021-06-21	NaN
2021-06-22	NaN
2021-06-23	NaN
2021-06-24	NaN
2021-06-25	NaN
2021-06-26	NaN
2021-06-27	NaN
2021-06-28	NaN
2021-06-29	NaN
2021-06-30	NaN
2021-07-01	NaN
2021-07-02	NaN
2021-07-03	NaN
2021-07-04	NaN
2021-07-05	NaN
2021-07-06	NaN
2021-07-07	NaN
2021-07-08	NaN
2021-07-09	NaN
2021-07-10	NaN
2021-07-11	NaN
2021-07-12	NaN
2021-07-13	NaN
2021-07-14	NaN
2021-07-15	NaN
2021-07-16	NaN
2021-07-17	NaN
2021-07-18	NaN
2021-07-19	NaN
2021-07-20	NaN
2021-07-21	NaN
2021-07-22	NaN
2021-07-23	NaN
2021-07-24	NaN
2021-07-25	NaN
2021-07-26	NaN
2021-07-27	NaN
2021-07-28	NaN
2021-07-29	NaN
2021-07-30	NaN
2021-07-31	NaN
2021-08-01	NaN
2021-08-02	NaN
2021-08-03	NaN
2021-08-04	NaN
2021-08-05	NaN
2021-08-06	NaN
2021-08-07	NaN
2021-08-08	NaN
2021-08-09	NaN
2021-08-10	NaN
2021-08-11	NaN
2021-08-12	NaN
2021-08-13	NaN
2021-08-14	NaN
2021-08-15	NaN
2021-08-16	NaN
2021-08-17	NaN
2021-08-18	NaN
2021-08-19	NaN
2021-08-20	NaN
2021-08-21	NaN
2021-08-22	NaN
2021-08-23	NaN
2021-08-24	NaN
2021-08-25	NaN
2021-08-26	NaN
2021-08-27	NaN
2021-08-28	NaN
2021-08-29	NaN
2021-08-30	NaN
2021-08-31	NaN
2021-09-01	NaN
2021-09-02	NaN
2021-09-03	NaN
2021-09-04	NaN
2021-09-05	NaN
2021-09-06	NaN
2021-09-07	NaN
2021-09-08	NaN
2021-09-09	NaN
2021-09-10	NaN
2021-09-11	NaN
2021-09-12	NaN
2021-09-13	NaN
2021-09-14	NaN
2021-09-15	NaN
2021-09-16	NaN
2021-09-17	NaN
2021-09-18	NaN
2021-09-19	NaN
2021-09-20	NaN
2021-09-21	NaN
2021-09-22	NaN
2021-09-23	NaN
2021-09-24	NaN
2021-09-25	NaN
2021-09-26	NaN
2021-09-27	NaN
2021-09-28	NaN
2021-09-29	NaN
2021-09-30	NaN
2021-10-01	NaN
2021-10-02	1.50798
2021-10-03	NaN
2021-10-04	NaN
2021-10-05	NaN
2021-10-06	2.07347
2021-10-07	NaN
2021-10-08	NaN
2021-10-09	NaN
2021-10-10	NaN
2021-10-11	NaN
2021-10-12	NaN
2021-10-13	NaN
2021-10-14	NaN
2021-10-15	1.30158
2021-10-16	15.9335
2021-10-17	NaN
2021-10-18	NaN
2021-10-19	NaN
2021-10-20	1.33507
2021-10-21	NaN
2021-10-22	2.48797
2021-10-23	54.7923
2021-10-24	9.28673
2021-10-25	4.04488
2021-10-26	4.26769
2021-10-27	NaN
2021-10-28	2.43943
2021-10-29	7.38957
2021-10-30	26.9946
2021-10-31	4.24259
2021-11-01	7.58604
2021-11-02	33.624
2021-11-03	58.3418
2021-11-04	61.1357
2021-11-05	19.0007
2021-11-06	49.2725
2021-11-07	9.98796
2021-11-08	NaN
2021-11-09	9.10031
2021-11-10	11.8155
2021-11-11	6.40327
2021-11-12	18.1684
2021-11-13	NaN
2021-11-14	27.3365
2021-11-15	122.439
2021-11-16	5.4574
2021-11-17	18.0208
2021-11-18	1.69931
2021-11-19	36.6283
2021-11-20	189.245
2021-11-21	40.5343
2021-11-22	32.349
2021-11-23	24.723
2021-11-24	28.9395
2021-11-25	41.0658
2021-11-26	57.8592
2021-11-27	42.3492
2021-11-28	12.4416
2021-11-29	7.90196
2021-11-30	12.8116
2021-12-01	61.7049
2021-12-02	23.5711
2021-12-03	37.682
2021-12-04	9.8799
2021-12-05	94.5713
2021-12-06	27.8343
2021-12-07	145.529
2021-12-08	21.343
2021-12-09	37.8593
2021-12-10	271.629
2021-12-11	89.4995
2021-12-12	283.606
2021-12-13	62.2042
2021-12-14	62.3488
2021-12-15	159.439
2021-12-16	131.775
2021-12-17	67.1215
2021-12-18	36.8229
2021-12-19	46.4673
2021-12-20	8.03439
2021-12-21	28.3563
2021-12-22	14.1267
2021-12-23	56.8616
2021-12-24	78.8941
2021-12-25	11.7472
2021-12-26	9.03369
2021-12-27	4.67844
2021-12-28	50.9704
2021-12-29	4.97914
2021-12-30	NaN
2021-12-31	7.42125
2022-01-01	50.5026
2022-01-02	152.909
2022-01-03	133.031
2022-01-04	35.5401
2022-01-05	150.813
2022-01-06	240.118
2022-01-07	126.627
2022-01-08	150.12
2022-01-09	147.852
2022-01-10	103.308
2022-01-11	228.087
2022-01-12	53.7707
2022-01-13	36.459
2022-01-14	90.5184
2022-01-15	42.4861
2022-01-16	34.7638
2022-01-17	21.2693
2022-01-18	142.256
2022-01-19	13.7823
2022-01-20	45.6179
2022-01-21	28.1894
2022-01-22	128.618
2022-01-23	14.8757
2022-01-24	NaN
2022-01-25	77.3179
2022-01-26	48.6713
2022-01-27	51.8627
2022-01-28	83.6917
2022-01-29	19.345
2022-01-30	33.5936
2022-01-31	95.2691
2022-02-01	20.6784
2022-02-02	272.838
2022-02-03	31.8363
2022-02-04	57.1057
2022-02-05	84.5218
2022-02-06	194.774
2022-02-07	202.873
2022-02-08	121.598
2022-02-09	114.135
2022-02-10	126.665
2022-02-11	38.6252
2022-02-12	51.9132
2022-02-13	67.2748
2022-02-14	116.516
2022-02-15	6.22452
2022-02-16	89.2201
2022-02-17	61.7129
2022-02-18	32.3712
2022-02-19	59.9114
2022-02-20	275.967
2022-02-21	231.673
2022-02-22	NaN
2022-02-23	72.3138
2022-02-24	NaN
2022-02-25	149.819
2022-02-26	98.0623
2022-02-27	19.7396
2022-02-28	206.358
2022-03-01	0.919496
2022-03-02	1.02049
2022-03-03	10.5681
2022-03-04	NaN
2022-03-05	4.16544
2022-03-06	45.8457
2022-03-07	NaN
2022-03-08	21.5903
2022-03-09	46.6107
2022-03-10	19.5132
2022-03-11	17.254
2022-03-12	50.7489
2022-03-13	NaN
2022-03-14	3.5482
2022-03-15	4.83968
2022-03-16	35.7137
2022-03-17	2.35167
2022-03-18	2.49079
2022-03-19	15.4995
2022-03-20	NaN
2022-03-21	25.7002
2022-03-22	NaN
2022-03-23	20.1129
2022-03-24	NaN
2022-03-25	8.23427
2022-03-26	23.5347
2022-03-27	17.2384
2022-03-28	NaN
2022-03-29	23.4046
2022-03-30	2.62691
2022-03-31	14.3951
2022-04-01	NaN
2022-04-02	NaN
2022-04-03	40.825
2022-04-04	NaN
2022-04-05	15.2593
2022-04-06	1.91915
2022-04-07	NaN
2022-04-08	NaN
2022-04-09	NaN
2022-04-10	1.58381
2022-04-11	21.9994
2022-04-12	10.9228
2022-04-13	0.351163
2022-04-14	NaN
2022-04-15	4.47353
2022-04-16	10.5204
2022-04-17	NaN
2022-04-18	1.4679
2022-04-19	2.09904
2022-04-20	NaN
2022-04-21	NaN
2022-04-22	NaN
2022-04-23	0.634551
2022-04-24	NaN
2022-04-25	NaN
2022-04-26	NaN
2022-04-27	NaN
2022-04-28	NaN
2022-04-29	NaN
2022-04-30	NaN
2022-05-01	NaN
2022-05-02	NaN
2022-05-03	NaN
2022-05-04	NaN
2022-05-05	NaN
2022-05-06	NaN
2022-05-07	NaN
2022-05-08	NaN
2022-05-09	NaN
2022-05-10	NaN
2022-05-11	NaN
2022-05-12	NaN
2022-05-13	NaN
2022-05-14	NaN
2022-05-15	NaN
2022-05-16	NaN
2022-05-17	NaN
2022-05-18	NaN
2022-05-19	NaN
2022-05-20	NaN
2022-05-21	NaN
2022-05-22	NaN
2022-05-23	NaN
2022-05-24	NaN
2022-05-25	NaN
2022-05-26	NaN
2022-05-27	NaN
2022-05-28	NaN
2022-05-29	NaN
2022-05-30	NaN
2022-05-31	NaN
2022-06-01	NaN
2022-06-02	NaN
2022-06-03	NaN
2022-06-04	NaN
2022-06-05	NaN
2022-06-06	NaN
2022-06-07	NaN
2022-06-08	NaN
2022-06-09	NaN
2022-06-10	NaN
2022-06-11	NaN
2022-06-12	NaN
2022-06-13	NaN
2022-06-14	NaN
2022-06-15	NaN
2022-06-16	NaN
2022-06-17	NaN
2022-06-18	NaN
2022-06-19	NaN
2022-06-20	NaN
2022-06-21	NaN
2022-06-22	NaN
2022-06-23	NaN
2022-06-24	NaN
2022-06-25	NaN
2022-06-26	NaN
2022-06-27	NaN
2022-06-28	NaN
2022-06-29	NaN
2022-06-30	NaN
2022-07-01	NaN
2022-07-02	NaN
2022-07-03	NaN
2022-07-04	NaN
2022-07-05	NaN
2022-07-06	NaN
2022-07-07	NaN
2022-07-08	NaN
2022-07-09	NaN
2022-07-10	NaN
2022-07-11	NaN
2022-07-12	NaN
2022-07-13	NaN
2022-07-14	NaN
2022-07-15	NaN
2022-07-16	NaN
2022-07-17	NaN
2022-07-18	NaN
2022-07-19	NaN
2022-07-20	NaN
2022-07-21	NaN
2022-07-22	NaN
2022-07-23	NaN
2022-07-24	NaN
2022-07-25	NaN
2022-07-26	NaN
2022-07-27	NaN
2022-07-28	NaN
2022-07-29	NaN
2022-07-30	NaN
2022-07-31	NaN
2022-08-01	NaN
2022-08-02	NaN
2022-08-03	NaN
2022-08-04	NaN
2022-08-05	NaN
2022-08-06	NaN
2022-08-07	NaN
2022-08-08	NaN
2022-08-09	NaN
2022-08-10	NaN
2022-08-11	NaN
2022-08-12	NaN
2022-08-13	NaN
2022-08-14	NaN
2022-08-15	NaN
2022-08-16	NaN
2022-08-17	NaN
2022-08-18	NaN
2022-08-19	NaN
2022-08-20	NaN
2022-08-21	NaN
2022-08-22	NaN
2022-08-23	NaN
2022-08-24	NaN
2022-08-25	NaN
2022-08-26	NaN
2022-08-27	NaN
2022-08-28	NaN
2022-08-29	NaN
2022-08-30	NaN
2022-08-31	NaN

[truncated: 24 more sheets: Figure 2a, Figure 2b, Figure 2c, Figure 2d, Figure 2e, Figure 2f, Figure 2g, Figure 2h, Figure 2i, Figure 2j, Figure 2k, Figure 2l, Figure 3a, Figure 3b , Figure 3c, Figure 3d, Figure 3e, Figure 3f, Figure 3g, Figure 3h …]
